# Supplementary material for: Ascorbic acid-mediated reactive oxygen species homeostasis modulates the switch from tapetal cell division to cell differentiation in Arabidopsis
Source: Plant Cell. 2023 Feb 14;35(5):1474–95. doi: 10.1093/plcell/koad037 (PMC10118275; doi:10.1093/plcell/koad037)
Supplement: koad037_Supplementary_Data [file koad037_supplementary_data.zip]

Archive with 7 entries (7 files):
- Author_Revisions_Checklist 20230115.pdf
- Suppl. Data Set S3.rar
- TPC2022RA00796 Supplemental Data Set S4.pdf
- TPC2022RA00796R3_Supplemental Data Set S1.xlsx
- TPC2022RA00796R3_Supplemental Data Set S2.xlsx
- TPC2022RA00796R3_Supplemental Figures 115 20230131.pdf
- tpc22.00796.PeerReviewReport.pdf
