# Supplementary material for: Ascorbic acid-mediated reactive oxygen species homeostasis modulates the switch from tapetal cell division to cell differentiation in Arabidopsis
Source: Plant Cell. 2023 Feb 14;35(5):1474–95. doi: 10.1093/plcell/koad037 (PMC10118275; doi:10.1093/plcell/koad037)
Supplement: koad037_Supplementary_Data [file koad037_supplementary_data.zip › TPC2022RA00796R3_Supplemental Data Set S1.xlsx]

## Sheet: Suppl DS1
Supplemental Data. Wu, Hou et al. (2023). TDF1 promotes tapetal cell differentiation. Plant Cell.
Supplemental Data Set S1. Primers used in this study.
Oligonucleotide sequences of primers used in this study.
Primer	Sequence	Note
pKEU-F	CAGCTATGACATGATTACGAAGATGGCTGTTATGGACCA	KEULEpro:KEULE-GFP construction
pKEU-R	TCCCCGGGTACCGAGCTCAGCTGCGATCTAACAATTTCAG
KEU-F	AATTGTTAGATCGCAGCTATGTCGTACTCTGACTCCGATTC
KEU-R	ACCGCCACCACCCTGCAGTATTTGGAGATCGTCTAAAGATAAAT
pSKS18SKS18-F	GTCGAC AGAGAGATGAAGAAGAAGATGTGTGC	SKS18pro:SKS18-GFP construction
pSKS18SKS18-R	CTGCAG TCGAACTTTGCCACAACGGA
pTDF1-F	GAATTC TGTTCTTCAATCTTCACCCAAAT	TDF1pro:VENUS-TDF1 construction
pTDF1-R	GGATCC TTTTTGGTATTCAAACACAAGAGAG
TDF1-F	GCATGGACGAGCTGTACAAGATGGGAAGACCTCCTTGTTGT
TDF1-R	CAAATGTTTGAACGCTGCAGTTAATAATCGAAATCATTCAAGAG
pVTC1VTC1-F	GGATCC ATTTGGATTCAAATTTTCAAAGAGA	VTC1pro:VTC1-GFP construction
pVTC1VTC1-R	GTCGAC CATCACTATCTCTGGCTTCAAGATG
SKS18-F	AGGATCC CTATTCTTGTCACTGCCAAAACC	RNA in situ hybridization
SKS18-R	AGAATTC ACTGAAGTTCCAAGAGTCGGTG
VTC1-F	AGGATCC GGAAATCAAAATCACTTGCTCAC
VTC1-R	AGAATTC CAATGTCCATCCAAAACCCT
18-1F	GAAGAGCCATTGAATTGGAGAA	ChIP assay
18-1R	GCTACCAACCAACACATACACCAG
18-2F	TACGTGATTAGGATTTGTAACCACG
18-2R	CCACTAATCGTACCTAGTTGTTCTGAA
18-3F	TTTTGTAGGAGTAATAGCGACCATC
18-3R	ACTAAACCATGCATAAAGGCCC
pESKS18-BF	Biotin-TACGTGATTAGGATTTGTAACCAC	EMSA
pESKS18-F	TACGTGATTAGGATTTGTAACCAC
pESKS18-R	TGATTTTATAAATGATATGGTTTTAGAC
pESKS18-MF	Biotin-TACGTGATTAGGATTTGTGGGG
pESKS18-MR	TGATTTTATAAATGATATCCCCTTAGA
35STDF1-F	GGTACC ATGGGAAGACCTCCTTGTTGT	Transient activating expression
35STDF1-R	TCTAGA ATAATCGAAATCATTCAAGAGTTGA
35SAMS-F	GGTACC ATGGAGAGTAATATGCAAAACTTG
35SAMS-R	GTCGAC TTATTGGTTGTGGTAATGGTTGA
pSKS18-LF	GTCGAC AGAGAGATGAAGAAGAAGATGTGTGC
pSKS18-LR	TCTAGA CGCGAAAAGAGTGATTTAAGAAATT
TDF1pMAL-F	CCCATATG ATGGGAAGACCTCCTTGTTGT	For MBP-TDF1 fusion protein
TDF1pMAL-R	GCGTCGAC CTAATAATCGAAATCATTCAAGAGT
SKS18pCold-F	GGATCC ATGAGACATGTCTTTGTCGAGGT	For SKS18-His fusion protein
SKS18pCold-R	GAATTC TTATCGAACTTTGCCACAACG
WisHsLB-F	TGATCCATGTAGATTTCCCGGACATGAAG	Identify sks18-1 background
CS903040LP	AGTGATCAACGACATGTTCCC
CS903040RP	AAGCTATACCGCCAAGGTAGG
SKS18CAS9F	ATTGCAAGTCATGAGGAAGGGTTC	For sks18-2 construction
SKS18CAS9R	AAACGAACCCTTCCTCATGACTTG
SKS18CAS9JD-F	TTGCCTCTAACACCTCTTTTTCA	Sequence confirmation
SKS18CAS9JD-R	TCTAATAGCACCGTATCCTCCG
SAILLB1-F	GCCTTTTCAGAAATGGATAAATAGCCTTGCTTCC	Identify vtc1-3 background
SAIL_611_D10LP	TTTTTAAGGTCTGTTGATCGAACTC
SAIL_611_D10RP	AAATCCCATAATCTGTTCCGG
TDF1aaF	TTATCATTGAGTGTCATAGAGCCAT	Identify tdf1 background
TDF1aaR	GCTGAGTTGGATTGTGTGAGTAT
pDYT1550-F	GAGCTCGACCTTGAAGAAGAAGTGACCG	DYT1550pro:SKS18-GFP construction
pDYT1550-R	GGTACCTTATTTCTTCTTCTTTGATAATTTTTCAGA
SKS18G-F	TCTAGA ATGAGACATGTCTTTGTCGAGGTG
SKS18G-R	CTGCAG TCGAACTTTGCCACAACGG
SKS18OE-F	TAGTTTCACTTGGACTGATGGGAC	Insertion confirmation
SKS18OE-R	CAATGATATCGTTTGCTGTTGCA
VTC1G-F	GGATCC ATGAAGGCACTCATTCTTGTTGG	DYT1550pro:VTC1-GFP construction
VTC1G-R	TCTAGA TCACATCACTATCTCTGGCTTCAAG
VTC1OE-F	GATTCGTGTTTTGAACCCTTG	Insertion confirmation
VTC1OE-R	GCTGCAAAAAAAAAAGTTAAGAGA
APX1G-F	ATGACGAAGAACTACCCAACCG	DYT1550pro:APX1-GFP construction
APX1G-R	AGCATCAGCAAACCTGCAAC
APX1OE-F	GAAGTGACCGTCACAAGAACG	Insertion confirmation
APX1OE-R	TACCTGATGGAAATCAGCAAAA
CAT3G-F	CTCGGTACCCGGGGATCCATGGATCCTTACAAGGTATCTTCGA	DYT1550pro:CAT3-GFP construction
CAT3G-R	ACCACCCTGCAGGTCGACGATGCTTGGCCTCACGTTCA
CAT3OE-F	ACCGTCACAAGAACGGTGAC	Insertion confirmation
CAT3OE-R	TGATTACTTAATCTGATTTGGCTG
SKS18RT-F	GATCCTTAATGCAACAGCAAAC	RT-PCR analysis
SKS18RT-R	ATGTCGTATTCTTCGTCGGG
TUBRT-F	GGACACTACACTGAAGGTGCTGAG
TUBRT-R	CAAGCTGATGAACAGAGAGAGTTG
SKS18qRT-F	GCAAGATGGAGTTCGAGGGA	RT-qPCR analysis
SKS18qRT-R	AAGTAGAAGGGTCGGAAAATAAA
VTC1qRT-F	CAAATCTCACGGTGGGGAA
VTC1qRT-R	GTTCAGAAGATAAATCCCAGCG
APX1qRT-F	GATGTCTTTGCTAAGCAGATGG
APX1qRT-R	GAGTTGTCGAAGATTAGAGGGT
CAT3qRT-F	CTTGTGGTTCCTGGAATCTACT
CAT3qRT-R	AGGATCAAACTTTGAGGGGTAG
