# Supplementary material for: Ascorbic acid-mediated reactive oxygen species homeostasis modulates the switch from tapetal cell division to cell differentiation in Arabidopsis
Source: Plant Cell. 2023 Feb 14;35(5):1474–95. doi: 10.1093/plcell/koad037 (PMC10118275; doi:10.1093/plcell/koad037)
Supplement: koad037_Supplementary_Data [file koad037_supplementary_data.zip › TPC2022RA00796R3_Supplemental Data Set S2.xlsx]

## Sheet: Figure 1M, 4Y, 5J and S14F
Supplemental Data. Wu, Hou et al. (2023). TDF1 promotes tapetal cell differentiation. Plant Cell.
Supplemental Data Set S2. Summary of statistical analyses in this study.
Figure 1M, 4Y, 5J and S14F The number of tapetal cells from WT, tdf1, sks18-1, tdf1 SKS18-OE #4, VTC1-OE #4 and SKS18-OE #30 anthers.
*p < 0.05, **p < 0.01, ***p < 0.001 (two-tailed Student’s t-test)
Anther Stage 6							Anther Stage 7								Anther Stage 8
n=30	WT	tdf1	tdf1 SKS18-OE #4	sks18-1	VTC1-OE #4		n=30	WT	tdf1	tdf1 SKS18-OE #4	sks18-1	VTC1-OE #4	SKS18-OE #30		n=30	WT	tdf1	tdf1 SKS18-OE #4	sks18-1	VTC1-OE #4
1	21	24	24	22	23		1	21	31	28	26	22	18		1	21	31	27	22	22
2	21	25	25	20	23		2	22	37	26	26	22	18		2	21	32	25	24	22
3	21	25	26	22	21		3	22	32	28	25	23	20		3	21	32	27	22	22
4	21	27	25	21	23		4	25	31	23	22	23	19		4	21	33	27	26	23
5	21	24	22	22	21		5	23	33	23	24	23	16		5	21	33	26	26	23
6	20	27	24	20	22		6	23	35	27	23	23	20		6	21	33	28	23	23
7	21	26	22	24	22		7	22	34	25	23	23	15		7	21	33	25	21	23
8	20	24	22	24	20		8	25	36	24	24	23	20		8	21	33	26	26	23
9	19	25	24	20	20		9	21	34	23	22	23	14		9	22	34	27	22	23
10	21	26	21	22	23		10	21	34	28	23	23	17		10	22	34	26	22	23
11	20	26	19	22	22		11	19	33	26	23	23	16		11	22	34	25	27	23
12	20	26	20	21	20		12	26	33	25	24	23	18		12	22	34	28	23	23
13	19	25	30	23	24		13	24	30	28	22	24	19		13	22	35	26	25	23
14	20	26	19	20	25		14	26	33	27	23	24	15		14	22	35	25	22	24
15	21	27	17	22	24		15	23	38	27	22	24	18		15	22	35	28	23	24
16	21	27	28	20	22		16	24	35	28	23	24	17		16	22	35	27	24	24
17	20	27	23	20	21		17	19	36	27	24	24	18		17	22	35	28	25	24
18	19	25	27	22	21		18	22	39	27	24	25	20		18	22	35	26	22	24
19	21	25	21	23	22		19	19	35	26	24	25	19		19	22	36	26	22	24
20	19	24	23	22	23		20	19	33	25	26	25	18		20	23	36	25	24	24
21	21	23	29	20	21		21	23	38	25	24	25	20		21	23	36	27	24	25
22	21	25	21	22	20		22	23	37	27	23	25	15		22	24	37	27	22	25
23	21	26	26	22	23		23	22	33	25	23	25	15		23	24	37	25	22	25
24	21	23	21	21	22		24	21	38	28	24	25	16		24	24	38	24	23	25
25	19	25	20	22	20		25	24	32	27	23	26	18		25	24	38	24	23	25
26	20	24	23	20	20		26	22	32	23	24	26	16		26	24	38	25	23	25
27	21	24	24	23	25		27	25	30	23	23	26	15		27	24	38	27	24	25
28	20	26	25	22	25		28	25	36	27	24	27	14		28	25	38	26	23	26
29	21	24	23	20	24		29	24	33	26	24	27	15		29	25	39	26	22	28
30	20	26	24	21	23		30	25	36	28	25	27	15		30	25	39	26	23	31
Average	20.3667	25.2333	23.2667	21.5	22.1667		Average	22.6667	34.2333	26	23.6667	24.2667	17.1333		Average	22.5	35.2	26.1667	23.3333	24.1333
STDEVA	0.76489	1.19434	3.01643	1.22474	1.59921		STDEVA	2.07337	2.47307	1.76166	1.12444	1.46059	1.97804		STDEVA	1.35824	2.23453	1.14721	1.5162	1.83328

## Sheet: Figure 1N
Supplemental Data. Wu, Hou et al. (2023). TDF1 promotes tapetal cell differentiation. Plant Cell.
Supplemental Data Set S2. Summary of statistical analyses in this study.
Figure 1P Quantification the number of tapetal cells showing KEULE-GFP cell-plate location from WT and tdf1 anthers.
**p < 0.01 (two-tailed z-test)
WT anther				tdf1 anther
	Number of tapetal cells from individual anther	Number of tapetal cells with KEULE-GFP cell-plate location			Number of tapetal cells from individual anther	Number of tapetal cells with KEULE-GFP cell-plate location
1	11	1		1	6	1
2	9	0		2	8	0
3	9	0		3	12	2
4	6	0		4	11	0
5	6	1		5	8	2
6	5	0		6	8	2
7	6	0		7	6	1
8	8	0		8	5	1
9	12	0		9	8	1
10	9	0		10	10	0
11	10	0		11	11	1
12	8	0		12	8	0
13	8	1		13	8	1
14	12	2		14	5	0
15	7	2		15	9	1
16	10	0		16	10	0
17	9	2		17	6	1
18	7	0		18	8	1
19	12	1		19	5	0
20	12	0		20	11	0
21	8	1		21	10	1
22	8	0		22	10	0
23	11	1		23	9	0
24	9	0		24	9	0
25	4	0		25	11	3
26	8	0		26	12	1
27	8	0		27	10	1
28	13	0		28	7	0
29	10	0		29	9	1
30	8	0		30	8	2
31	4	0		31	13	3
32	7	0		32	6	1
33	11	0		33	6	1
34	8	0		34	9	1
35	7	0		35	9	2
36	12	0		36	9	2
37	13	0		37	8	1
38	8	0		38	11	1
39	8	0
40	7	2
41	9	2
42	10	1
43	8	0
44	11	1
Total number of tapetal cells	386	18		Total number of tapetal cells	329	36
The ration of cell-plate location (%)	4.66321			The ration of cell-plate location (%)	10.9422

## Sheet: Figure 3A
Supplemental Data. Wu, Hou et al. (2023). TDF1 promotes tapetal cell differentiation. Plant Cell.
Supplemental Data Set S2. Summary of statistical analyses in this study.
Figure 3A The ChIP-qPCR data detected by GFP antibody in WT and tdf1 inflorescences.
*p < 0.05 (two-tailed Student’s t-test)
Group 1	Ct value	SD	Average Ct	△Ct	2△Ct	1/2△Ct
C-TDF1 +ab p18-1	32.2484	0.397889	31.9671	0.5413	1.45025	0.689537
C-TDF1 +ab p18-1	31.6857
C-TDF1 -ab p18-1	31.5674	0.2	31.4258
C-TDF1 -ab p18-1	31.2841
C-TDF1 +ab p18-2	31.9163	0.330997	31.6822	-2.02135	0.246328	4.05963
C-TDF1 +ab p18-2	31.4482
C-TDF1 -ab p18-2	34.033	0.465842	33.7036
C-TDF1 -ab p18-2	33.3742
C-TDF1 +ab p18-3	31.3813	0.0892369	31.4444	2.1139	4.3286	0.231022
C-TDF1 +ab p18-3	31.5075
C-TDF1 -ab p18-3	28.9892	0.483	29.3305
C-TDF1 -ab p18-3	29.6718
Group 2	Ct value	SD	Average Ct	△Ct	2△Ct	1/2△Ct
C-TDF1 +ab p18-1	33.1427	0.66263	32.6741	-0.38775	0.764321	1.30835
C-TDF1 +ab p18-1	32.2056
C-TDF1 -ab p18-1	32.4621	0.848245	33.0619
C-TDF1 -ab p18-1	33.6617
C-TDF1 +ab p18-2	31.0757	0.864	31.6864	-1.25215	0.419822	2.38196
C-TDF1 +ab p18-2	32.2971
C-TDF1 -ab p18-2	32.3081	0.892	32.9386
C-TDF1 -ab p18-2	33.569
C-TDF1 +ab p18-3	30.9957	0.111	31.0741	-0.22445	0.855921	1.16833
C-TDF1 +ab p18-3	31.1526
C-TDF1 -ab p18-3	31.5011	0.286378	31.2986
C-TDF1 -ab p18-3	31.0961
Group 3	Ct value	SD	Average Ct	△Ct	2△Ct	1/2△Ct
C-TDF1 +ab p18-1	25.93	0.373352	26.194	0.1005	1.07214	0.93271
C-TDF1 +ab p18-1	26.458
C-TDF1 -ab p18-1	25.25	1.19289	26.0935
C-TDF1 -ab p18-1	26.937
C-TDF1 +ab p18-2	29.1706	0.586	28.7562	-1.0588	0.480031	2.0832
C-TDF1 +ab p18-2	28.3418
C-TDF1 -ab p18-2	29.596	0.309	29.815
C-TDF1 -ab p18-2	30.034
C-TDF1 +ab p18-3	27.175	0.415072	27.4685	0.169	1.12428	0.889459
C-TDF1 +ab p18-3	27.762
C-TDF1 -ab p18-3	27.428	0.181726	27.2995
C-TDF1 -ab p18-3	27.171

## Sheet: Figure 3C
Supplemental Data. Wu, Hou et al. (2023). TDF1 promotes tapetal cell differentiation. Plant Cell.
Supplemental Data Set S2. Summary of statistical analyses in this study.
Figure 3C Transient dual-luciferase assay of TDF1 and AMS transactivating the SKS18 promoter in Arabidopsis protoplasts.
*p < 0.05 (two-tailed Student’s t-test)
35S:TDF1+SKS18pro:LUC / Vector+SKS18pro:LUC
LUC value	LA1	LA2	LA3
	6200	6810	7021
	LV1	LV2	LV3
	4596	5575	6210
	LA1/LV1	LA2/LV2	LA3/LV3
	1.349	1.22152	1.1306
REN value	RA1	RA2	RA3
	69250	75370	73660
	RV1	RV2	RV3
	130000	132700	135000
	RA1/RV1	RA2/RV2	RA3/RV3
	0.532692	0.567973	0.54563
Relative LUC activity	(LA1/LV1)/(RA1/RV1)	(LA2/LV2)/(RA2/RV2)	(LA3/LV3)/(RA3/RV3)	Average	STDEVA
	2.53242	2.15067	2.07209	2.25173	0.246238
35S:AMS+SKS18pro:LUC / Vector+SKS18pro:LUC
LUC value	LA1	LA2	LA3
	314	335	330
	LV1	LV2	LV3
	4596	5575	6210
	LA1/LV1	LA2/LV2	LA3/LV3
	0.0683203	0.0600897	0.0531401
REN value	RA1	RA2	RA3
	12720	13880	12800
	RV1	RV2	RV3
	130000	132700	135000
	RA1/RV1	RA2/RV2	RA3/RV3
	0.0978462	0.104597	0.0948148
Relative LUC activity	(LA1/LV1)/(RA1/RV1)	(LA2/LV2)/(RA2/RV2)	(LA3/LV3)/(RA3/RV3)	Average	STDEVA
	0.698242	0.574489	0.560462	0.611064	0.0758232
35S:TDF1+35S:AMS+SKS18pro:LUC / Vector+SKS18pro:LUC
LUC value	LA1	LA2	LA3
	883	947	991
	LV1	LV2	LV3
	4596	5575	6210
	LA1/LV1	LA2/LV2	LA3/LV3
	0.192124	0.169865	0.159581
REN value	RA1	RA2	RA3
	19540	19270	19370
	RV1	RV2	RV3
	130000	132700	135000
	RA1/RV1	RA2/RV2	RA3/RV3
	0.150308	0.145215	0.143481
Relative LUC activity	(LA1/LV1)/(RA1/RV1)	(LA2/LV2)/(RA2/RV2)	(LA3/LV3)/(RA3/RV3)	Average	STDEVA
	1.2782	1.16975	1.11221	1.18672	0.0842875

## Sheet: Figure 5B and S14B
Supplemental Data. Wu, Hou et al. (2023). TDF1 promotes tapetal cell differentiation. Plant Cell.
Supplemental Data Set S2. Summary of statistical analyses in this study.
Figure 5B and S14B Measurement of the AsA concentrations in inflorescences from WT, tdf1, sks18-1, tdf1 SKS18-OE #4, VTC1-OE #4 and SKS18-OE #30 plants.
*p < 0.05, **p < 0.01 (two-tailed Student’s t-test)
WT group 1									Average	Value-1
Sample value	4.586	4.611	4.717	4.793	4.85	4.875	4.943	4.955	4.79125	4.73137
Blank sample value	0.007	0.009	0.003	0.045	0.066	0.105	0.12	0.124	0.059875
WT group 2									Average	Value-2
Sample value	5.298	5.288	5.32	5.375	5.423	5.5	5.612	5.71	5.44075	5.26288
Blank sample value	0.034	0.272	0.072	0.12	0.327	0.175	0.201	0.222	0.177875
WT group 3									Average	Value-3
Sample value	4.936	4.919	4.912	4.91	4.924	4.943	4.947	4.983	4.93425	4.7245
Blank sample value	0.185	0.147	0.152	0.229	0.191	0.239	0.281	0.254	0.20975
tdf1 group 1									Average	Value-1
Sample value	12.57	12.626	12.648	12.677	12.848	12.812	12.809	12.91	12.7375	12.4377
Blank sample value	0.228	0.199	0.242	0.282	0.316	0.346	0.379	0.406	0.29975
tdf1 group 2									Average	Value-2
Sample value	14.826	14.63	14.566	14.378	14.609	14.739	14.787	14.909	14.6805	14.4601
Blank sample value	0.094	0.117	0.167	0.284	0.233	0.271	0.287	0.31	0.220375
tdf1 group 3									Average	Value-3
Sample value	14.289	14.011	14.245	14.197	14.252	14.218	14.255	14.3	14.2209	13.382
Blank sample value	0.801	0.814	0.853	0.86	0.808	0.834	0.85	0.891	0.838875
tdf1 SKS18-OE #4 group 1									Average	Value-1
Sample value	9.783	9.751	9.744	9.695	9.716	9.75	9.783	9.808	9.75375	9.62462
Blank sample value	0.1	0.135	0.12	0.124	0.132	0.138	0.141	0.143	0.129125
tdf1 SKS18-OE #4 group 2									Average	Value-2
Sample value	8.509	8.566	8.619	8.604	8.561	8.581	8.593	8.585	8.57725	8.44412
Blank sample value	0.123	0.094	0.14	0.117	0.14	0.135	0.147	0.169	0.133125
tdf1 SKS18-OE #4 group 3									Average	Value-3
Sample value	9.589	9.644	9.649	9.872	10.013	9.708	9.697	9.72	9.7365	9.73562
Blank sample value	-0.07	-0.022	-0.017	0.001	0.011	0.021	0.037	0.046	0.000875
SKS18-1 group 1									Average	Value-1
Sample value	10.991	11.021	11.083	11.152	11.232	11.274	11.349	11.344	11.1807	10.677
Blank sample value	0.555	0.425	0.445	0.477	0.514	0.521	0.536	0.557	0.50375
SKS18-1 group 2									Average	Value-2
Sample value	11.325	11.333	11.266	11.287	11.403	11.432	11.412	11.403	11.3576	10.7767
Blank sample value	0.491	0.541	0.543	0.561	0.59	0.608	0.633	0.68	0.580875
SKS18-1 group 3									Average	Value-3
Sample value	8.975	8.993	9.096	9.215	9.29	9.405	9.507	9.595	9.2595	9.08937
Blank sample value	-0.05	0.051	0.125	0.163	0.197	0.235	0.281	0.359	0.170125
VTC1-OE #4 group 1									Average	Value-1
Sample value	11.657	11.957	11.996	12.008	11.913	11.862	11.964	11.964	11.9151	11.2481
Blank sample value	0.664	0.638	0.657	0.671	0.635	0.669	0.689	0.713	0.667
VTC1-OE #4 group 2									Average	Value-2
Sample value	12.199	12.357	12.349	12.396	12.46	12.503	12.547	12.585	12.4245	12.028
Blank sample value	0.254	0.278	0.33	0.39	0.428	0.456	0.486	0.55	0.3965
VTC1-OE #4 group 3									Average	Value-3
Sample value	13.483	13.409	13.412	13.508	13.787	13.876	14.02	14.052	13.6934	13.4136
Blank sample value	0.038	0.11	0.206	0.245	0.32	0.381	0.441	0.497	0.27975
SKS18-OE #30 group 1									Average	Value-1
Sample value	5.211	5.927	6.165	6.312	6.374	6.399	6.487	6.58	6.18187	3.5075
Blank sample value	2.139	2.397	2.758	3.224	2.825	2.661	2.704	2.687	2.67438
SKS18-OE #30 group 2									Average	Value-2
Sample value	6.839	6.935	6.813	6.806	6.767	6.805	6.839	6.876	6.835	4.61888
Blank sample value	1.978	2.075	2.18	2.211	2.265	2.309	2.349	2.362	2.21612
SKS18-OE #30 group 3									Average	Value-3
Sample value	6.13	6.354	6.359	6.417	6.514	6.571	6.632	6.714	6.46137	3.72812
Blank sample value	2.866	2.803	2.66	2.657	2.666	2.731	2.715	2.768	2.73325
	Value-1	Value-2	Value-3	Average	STDEVA	nmole*10	ng/ul
WT	4.73137	5.26288	4.7245	4.90625	0.308865	28.5247	50.2377
tdf1	12.4377	14.4601	13.382	13.4266	1.01193	78.0618	137.482
tdf1 SKS18-OE #4	9.62462	8.44412	9.73562	9.26812	0.71576	53.8844	94.9013
sks18-1	10.677	10.7767	9.08937	10.181	0.946726	59.1921	104.249
VTC1-OE #4	11.2481	12.028	13.4136	12.2299	1.09678	71.1042	125.229
SKS18-OE #30	3.5075	4.61888	3.72812	3.9515	0.588397	22.9738	40.4615

## Sheet: Figure 7M and S14D
Supplemental Data. Wu, Hou et al. (2023). TDF1 promotes tapetal cell differentiation. Plant Cell.
Supplemental Data Set S2. Summary of statistical analyses in this study.
Figure 7M and S14D Fluorescence quantification of the tapetal H2O2 intensity showed in WT, tdf1, sks18-1, VTC1-OE #4 and SKS18-OE #30 anthers.
*p < 0.05, **p < 0.01, ***p < 0.001, ns (not significant) (two-tailed Student’s t-test)
Anther stage 6						Anther stage 7							Anther stage 8
n=10	WT mean	tdf1 mean	sks18-1 mean	VTC1-OE #4 mean		n=9	WT mean	tdf1 mean	sks18-1 mean	VTC1-OE #4 mean	SKS18-OE #30 mean		n=10	WT mean	tdf1 mean	sks18-1 mean	VTC1-OE#4 mean
S6-1	11.587	11.535	12.115	14.047		S7-1	23.502	1.89	19.51	10.659	23.82		S8-1	10.528	5.629	11.894	5.354
S6-2	8.998	13.85	12.821	8.774		S7-2	25.037	7.594	16.716	10.603	30.26		S8-2	13.493	8.777	10.399	7.524
S6-3	15.218	9.665	11.908	13.11		S7-3	24.742	3.944	15.138	9.621	21.777		S8-3	18.252	8.638	8.605	11.501
S6-4	10.933	10.577	11.794	12.315		S7-4	25.478	3.03	17.669	12.673	25.302		S8-4	17.636	8.972	12.52	10.353
S6-5	18.613	8.803	10.882	9.971		S7-5	17.138	4.149	17.039	10.78	27.125		S8-5	12.536	4.019	10.26	9.468
S6-6	13.662	9.359	10.189	11.808		S7-6	22.707	7.185	16.174	15.544	28.957		S8-6	11.501	4.111	9.522	10.136
S6-7	13.739	9.253	9.405	7.765		S7-7	17.985	7.908	15.39	12.261	23.86		S8-7	13.528	6.095	10.236	6.132
S6-8	14.761	10.751	9.351	8.165		S7-8	20.443	12.618	17.003	10.244	26.731		S8-8	12.68	7.21	11.822	9.752
S6-9	16.737	9.563	8.307	8.797		S7-9	22.769	10.289	14.882	15.361	27.716		S8-9	15.281	6.125	7.436	12.528
S6-10	12.668	11.159	9.919	10.488		STDEVA	3.04156	3.54942	1.44535	2.18951	2.71622		S8-10	12.38	8.771	12.518	7.708
STDEVA	2.83016	1.49389	1.46344	2.19809									STDEVA	2.53319	1.92452	1.6968	2.30828

## Sheet: Figure S10A
Supplemental Data. Wu, Hou et al. (2023). TDF1 promotes tapetal cell differentiation. Plant Cell.
Supplemental Data Set S2. Summary of statistical analyses in this study.
Figure S10A Measurement of the AsA concentrations in vtc1-3 inflorescences under short-day conditions.
*p < 0.05 (two-tailed Student’s t-test)
WT group 1									Average	Value-1
Sample value	9.009	8.854	8.928	9.052	9.084	9.095	9.091	9.137	9.03125	8.44163
Blank sample value	0.455	0.467	0.572	0.544	0.831	0.605	0.599	0.644	0.589625
WT group 2									Average	Value-2
Sample value	7.327	7.305	7.347	7.331	7.422	7.604	7.74	7.773	7.48113	7.54688
Blank sample value	-0.364	-0.225	-0.147	-0.07	-0.01	0.024	0.104	0.162	-0.06575
WT group 3									Average	Value-3
Sample value	8.686	8.604	8.637	8.628	8.668	8.713	8.802	8.713	8.68137	8.40937
Blank sample value	0.2	0.242	0.265	0.318	0.248	0.278	0.292	0.333	0.272
vtc1-3 group 1									Average	Value-1
Sample value	5.061	5.052	5.057	5.1555	5.063	5.0885	5.1125	5.172	5.09519	4.56519
Blank sample value	0.491	0.511	0.513	0.52	0.523	0.555	0.548	0.579	0.53
vtc1-3 group 2									Average	Value-2
Sample value	5.096	5.146	5.137	5.173	5.189	5.23	5.241	5.489	5.21263	4.59387
Blank sample value	0.532	0.567	0.617	0.612	0.66	0.627	0.674	0.661	0.61875
vtc1-3 group 3									Average	Value-3
Sample value	6.948	6.802	6.724	6.908	6.974	6.985	6.97	6.977	6.911	5.84562
Blank sample value	0.998	1.013	1.047	1.059	1.078	1.089	1.11	1.129	1.06538
	Value-1	Value-2	Value-3	Average	STDEVA	nmole*10	ng/ul
WT	8.44163	7.54688	8.40937	8.13262	0.507531	47.2827	83.2743
vtc1-3	4.56519	4.59387	5.84562	5.00156	0.73112	29.0789	51.2137

## Sheet: Figure S13G
Supplemental Data. Wu, Hou et al. (2023). TDF1 promotes tapetal cell differentiation. Plant Cell.
Supplemental Data Set S2. Summary of statistical analyses in this study.
Figure S13G Fluorescence quantification of the tapetal O2.– intensity showed in WT and tdf1 anthers.
*p < 0.05, **p < 0.01, ***p < 0.001, ns (not significant) (two-tailed Student’s t-test)
Anther stage 6				Anther stage 7				Anther stage 8
n=10	WT mean	tdf1 mean		n=10	WT mean	tdf1 mean		n=10	WT mean	tdf1 mean
S6-1	12.19	5.269		S7-1	6.534	5.45		S8-1	9.442	4.613
S6-2	12.892	14.783		S7-2	7.387	6.963		S8-2	7.182	6.398
S6-3	6.912	8.142		S7-3	9.032	15.171		S8-3	8.078	9.854
S6-4	8.142	12.291		S7-4	8.981	13.433		S8-4	6.218	8.865
S6-5	7.818	8.169		S7-5	6.777	9.43		S8-5	8.202	2.853
S6-6	9.83	9.943		S7-6	3.433	10.632		S8-6	3.843	2.337
S6-7	9.564	16.227		S7-7	10.549	7.195		S8-7	3.673	4.347
S6-8	7.117	7.948		S7-8	7.284	7.485		S8-8	6.978	4.476
S6-9	8.966	11.176		S7-9	4.134	11.602		S8-9	8.968	5.086
S6-10	3.718	6.583		S7-10	4.797	8.353		S8-10	4.022	7.721
STDEVA	2.65534	3.5486		STDEVA	2.28078	3.10573		STDEVA	2.15614	2.49726
